# Supplementary material for: The Triterpenoid Nrf2 Activator, CDDO-Me, Decreases Neutrophil Senescence in a Murine Model of Joint Damage
Source: Int J Mol Sci. 2023 May 15;24(10):8775. doi: 10.3390/ijms24108775 (PMC10217923; doi:10.3390/ijms24108775)
Supplement: Supplementary file 1 [file ijms-24-08775-s001.zip]

Archive with 1 entries (1 files):
- ijms-2334948-supplementary.pdf
